# Supplementary material for: Facile One-Pot Preparation of Polypyrrole-Incorporated Conductive Hydrogels for Human Motion Sensing
Source: Sensors (Basel). 2024 Sep 7;24(17):5814. doi: 10.3390/s24175814 (PMC11397887; doi:10.3390/s24175814)
Supplement: Supplementary file 1 [file sensors-24-05814-s001.zip]

Archive with 1 entries (1 files):
- sensors-3173200-supplementary.pdf
